# Supplementary material for: Sustainable 3D printing by reversible salting-out effects with aqueous salt solutions
Source: Nat Commun. 2024 May 9;15:3925. doi: 10.1038/s41467-024-48121-7 (PMC11082145; doi:10.1038/s41467-024-48121-7)
Supplement: Supplementary file 5 — Source Data [file 41467_2024_48121_MOESM5_ESM.xlsx]

## Sheet: Fig. 2a
Without salt		1 M CaCl2		2 M CaCl2		3 M CaCl2		4 M CaCl2
Temperature	Storage modulus	Temperature	Storage modulus	Temperature	Storage modulus	Temperature	Storage modulus	Temperature	Storage modulus
°C	Pa	°C	Pa	°C	Pa	°C	Pa	°C	Pa
10.29	131.041	-5.75	450.744	-6.74	916.663	-19.9	915.196	-19.9	860.349
10.53	131.309	-5.5	451.949	-6.49	916.801	-19.71	917.941	-19.66	866.966
10.77	131.483	-5.26	452.877	-6.24	916.971	-19.45	920.369	-19.44	863.458
10.99	131.659	-5.03	453.653	-6.01	916.985	-19.18	922.349	-19.21	870.056
11.21	131.899	-4.81	454.455	-5.8	917.22	-18.9	924.58	-18.98	866.753
11.41	132.046	-4.59	455.068	-5.58	916.916	-18.66	926.113	-18.79	873.009
11.6	132.196	-4.38	455.456	-5.38	916.862	-18.42	928.124	-18.6	869.354
11.8	132.283	-4.19	455.836	-5.19	916.6	-18.2	929.498	-18.41	875.519
12	132.516	-4	456.135	-5.01	916.58	-18	930.829	-18.21	875.676
12.2	132.894	-3.8	456.238	-4.8	916.164	-17.81	932.492	-18	877.797
12.41	132.735	-3.59	456.534	-4.58	915.53	-17.62	933.574	-17.8	884.087
12.61	132.802	-3.39	456.65	-4.38	914.964	-17.42	934.966	-17.59	889.983
12.81	132.821	-3.19	456.77	-4.19	914.146	-17.21	935.95	-17.39	906.078
13.01	132.784	-2.97	456.806	-4	912.805	-17	937.061	-17.18	911.789
13.22	132.844	-2.77	456.797	-3.78	911.12	-16.81	938.08	-16.98	918.029
13.43	132.787	-2.57	456.816	-3.57	909.383	-16.6	938.687	-16.79	923.911
13.64	132.748	-2.39	456.672	-3.37	907.446	-16.39	939.428	-16.58	930.102
13.83	132.667	-2.18	456.731	-3.18	905.852	-16.2	940.107	-16.38	935.83
14.03	132.573	-1.97	456.657	-2.99	904.652	-15.99	941.009	-16.19	941.832
14.23	132.537	-1.77	456.337	-2.77	903.03	-15.78	941.034	-15.97	948.21
14.43	132.46	-1.58	456.164	-2.56	901.565	-15.58	941.966	-15.76	954.198
14.64	132.299	-1.36	456.115	-2.37	899.837	-15.37	942.773	-15.56	960.42
14.83	132.247	-1.16	455.854	-2.18	905.592	-15.17	942.577	-15.35	960.626
15.03	132.18	-0.96	455.473	-2.01	891.887	-14.96	942.711	-15.15	970.96
15.25	132.023	-0.77	455.182	-1.77	865.909	-14.78	943.241	-14.95	980.748
15.45	131.874	-0.56	454.807	-1.53	865.027	-14.58	943.569	-14.77	986.361
15.64	131.73	-0.35	454.479	-1.34	863.379	-14.37	943.382	-14.56	993.137
15.85	131.58	-0.15	454.057	-1.14	862.563	-14.17	943.573	-14.35	991.059
16.06	131.439	0.06	453.749	-0.94	862.249	-13.95	943.809	-14.16	998.376
16.27	131.29	0.24	453.2	-0.74	862.231	-13.76	943.736	-13.94	996.048
16.47	131.054	0.45	452.85	-0.54	862.173	-13.55	943.604	-13.73	994.37
16.66	130.896	0.66	452.178	-0.33	862.519	-13.36	943.931	-13.53	1003.2
16.85	130.707	0.86	452	-0.12	862.932	-13.15	943.196	-13.35	1012.19
17.04	130.529	1.06	451.617	0.06	863.791	-12.94	943.264	-13.14	1022.27
17.26	130.384	1.26	450.962	0.25	864.578	-12.75	942.88	-12.93	1033.27
17.47	130.21	1.46	450.217	0.47	865.52	-12.55	942.681	-12.73	1040.97
17.68	130.035	1.67	449.743	0.67	867.154	-12.34	942.291	-12.54	1044.49
17.88	129.839	1.88	449.831	0.88	868.86	-12.13	942.132	-12.33	1050.96
18.07	129.639	2.08	448.655	1.08	871.109	-11.93	941.713	-12.12	1063.22
18.26	129.395	2.27	448.267	1.27	873.63	-11.75	941.305	-11.91	1085.44
18.48	129.217	2.47	447.636	1.47	876.708	-11.53	941.415	-11.72	1124.67
18.68	129.029	2.69	447.124	1.68	880.186	-11.32	940.628	-11.53	1187.24
18.9	128.831	2.89	446.398	1.88	884.136	-11.12	940.117	-11.32	1266.38
19.1	128.678	3.09	445.707	2.09	888.611	-10.93	939.817	-11.11	1362.88
19.29	128.574	3.28	445.117	2.29	894.401	-10.73	939.384	-10.91	1485.9
19.48	128.332	3.47	444.657	2.47	899.931	-10.51	938.871	-10.72	1647.16
19.67	128.08	3.69	443.242	2.69	906.446	-10.31	938.488	-10.51	1862.31
19.89	127.942	3.9	442.114	2.89	913.789	-10.12	937.911	-10.3	2136.82
20.1	127.763	4.1	441.22	3.1	921.945	-9.93	937.56	-10.1	2489.14
20.31	127.569	4.3	440.457	3.3	930.97	-9.71	937.307	-9.92	2958.63
20.51	127.37	4.48	439.949	3.48	941.029	-9.5	936.637	-9.7	3577.29
20.71	127.211	4.7	439.018	3.7	951.95	-9.3	936.13	-9.49	4413
20.9	127.033	4.9	438.445	3.92	963.83	-9.12	935.733	-9.28	5557.16
21.08	126.883	5.11	437.667	4.12	977.06	-8.91	934.764	-9.09	7073.07
21.29	126.701	5.3	436.952	4.31	991.12	-8.7	934.578	-8.89	9062.64
21.51	126.489	5.52	436.305	4.5	1006.96	-8.49	934.325	-8.69	11769.8
21.72	126.308	5.72	435.48	4.69	1024.39	-8.3	933.516	-8.48	15404.4
21.92	126.148	5.92	434.994	4.91	1043.5	-8.1	933.288	-8.28	20125.4
22.12	126.019	6.12	434.412	5.12	1065.48	-7.89	932.721	-8.09	25943.1
22.33	125.836	6.31	433.502	5.32	1090.68	-7.67	932.265	-7.88	32889
22.52	125.687	6.53	432.869	5.52	1119.75	-7.48	931.75	-7.66	39042.9
22.7	125.436	6.73	432.392	5.72	1153.7	-7.28	931.215	-7.46	44316.7
22.89	125.385	6.93	431.552	5.93	1192.98	-7.1	931.154	-7.26	50287.7
23.13	125.163	7.12	430.887	6.13	1239.75	-6.87	930.871	-7.07	58021.3
23.34	125.135	7.34	430.371	6.32	1295.01	-6.67	930.403	-6.87	63022
23.54	125.043	7.54	429.695	6.53	1362.12	-6.47	929.835	-6.66	69143.5
23.74	124.881	7.74	429.144	6.73	1444.15	-6.27	929.575	-6.45	78494.9
23.94	124.768	7.94	428.497	6.93	1541.61	-6.08	929.507	-6.25	83091.1
24.13	124.616	8.14	427.966	7.13	1654.91	-5.86	929.418	-6.06	89356.6
24.31	124.493	8.34	427.125	7.35	1787.73	-5.66	929.414	-5.86	92041.6
24.54	124.466	8.55	426.532	7.54	1942.01	-5.45	929.337	-5.65	98121.7
24.75	124.364	8.75	425.917	7.74	2121.7	-5.26	929.619	-5.44	106055
24.97	124.293	8.95	425.365	7.95	2331.02	-5.05	929.793	-5.24	111015
25.16	124.232	9.15	424.792	8.14	2568.13	-4.84	930.032	-5.05	116885
25.36	124.137	9.35	424.173	8.36	2834.62	-4.64	930.533	-4.84	125280
25.56	124.105	9.56	423.632	8.56	3140.1	-4.44	931.013	-4.64	129602
25.75	124.043	9.76	423.119	8.76	3492.13	-4.24	932.136	-4.42	133361
25.93	123.985	9.96	422.48	8.96	3893.34	-4.06	933.073	-4.22	139922
26.15	123.977	10.16	422.091	9.16	4355.24	-3.85	934.428	-4.03	145510
26.36	124.003	10.36	421.487	9.36	4886.26	-3.63	935.932	-3.84	149950
26.57	123.971	10.57	421.055	9.56	5482.73	-3.42	937.63	-3.64	151599
26.78	123.953	10.77	420.745	9.76	6149.56	-3.22	939.711	-3.41	158003
26.97	123.983	10.96	420.204	9.97	6897.94	-3.04	942.368	-3.22	162103
27.18	124.034	11.17	419.855	10.17	7741.39	-2.82	945.474	-3.02	170892
27.38	124.071	11.38	419.341	10.37	8668.43	-2.62	948.704	-2.83	176195
27.56	124.219	11.58	419.284	10.58	9685.71	-2.42	952.252	-2.6	182845
27.76	124.343	11.78	418.908	10.77	10785.7	-2.23	956.68	-2.41	185366
27.99	124.51	11.98	418.52	10.98	11936.3	-2.05	961.652	-2.22	191700
28.2	124.607	12.17	418.549	11.18	13115.3	-1.85	967.158	-2.04	193304
28.39	124.785	12.37	418.193	11.38	14305.4	-1.63	973.108	-1.88	199590
28.6	124.989	12.57	418.212	11.57	15515.5	-1.41	980.632	-1.71	201579
28.8	125.237	12.78	418.419	11.77	16749.8	-1.2	988.763	-1.48	204850
29	125.594	12.99	418.472	11.97	18000.9	-1	998.258	-1.2	215336
29.18	125.929	13.2	418.832	12.18	19259.2	-0.78	1010	-0.9	218350
29.36	126.378	13.4	419.272	12.39	20547.1	-0.59	1024.09	-0.68	226308
29.59	126.947	13.59	419.703	12.59	21839.4	-0.38	1041.55	-0.51	230042
29.8	127.519	13.8	420.231	12.8	23161.8	-0.19	1063.72	-0.35	235429
30.01	128.286	14	421.109	13	24531.1	0.02	1092.1	-0.16	238878
30.21	129.209	14.21	422.05	13.2	25965.1	0.21	1128.89	0.03	240769
30.42	130.31	14.41	423.261	13.4	27479.3	0.4	1176.15	0.23	245194
30.63	131.636	14.61	424.921	13.6	29082.8	0.61	1238.32	0.42	250727
30.82	133.31	14.81	426.108	13.81	30795	0.82	1320.35	0.62	255961
31	135.333	15.02	428.227	14	32639.8	1.03	1427.48	0.84	261588
31.18	137.855	15.22	430.407	14.21	34632.6	1.23	1568.33	1.04	262776
31.41	140.985	15.42	432.976	14.41	36792.7	1.42	1750.98	1.25	268332
31.62	144.905	15.62	435.589	14.61	39171	1.61	1984.63	1.44	268709
31.83	149.65	15.82	438.736	14.82	41795.6	1.83	2283.73	1.63	269000
32.04	155.08	16.02	442.09	15.02	44707.8	2.03	2662.14	1.84	270006
32.24	161.233	16.23	445.909	15.22	47925.6	2.25	3124.36	2.05	271385
32.44	168.176	16.43	450.128	15.42	51470.9	2.44	3673.64	2.26	275366
32.63	176.857	16.63	454.673	15.63	55310.6	2.64	4300.9	2.46	277020
32.82	188.713	16.82	459.766	15.83	59418.6	2.81	4982.2	2.66	275799
33	205.706	17.03	465.437	16.04	63801.2	3.02	5703.65	2.85	279505
33.24	229.181	17.24	471.573	16.24	68438.2	3.25	6461.65	3.04	275318
33.43	260.726	17.45	478.522	16.43	73291.7	3.45	7251.72	3.24	282442
33.66	300.88	17.65	486.063	16.64	78396.3	3.65	8076.92	3.46	288163
33.87	347.314	17.84	494.802	16.85	83636.5	3.86	8925.77	3.67	278150
34.06	396.902	18.04	504.646	17.05	88978.2	4.06	9816.27	3.87	279135
34.25	448.077	18.24	515.724	17.25	94335.2	4.27	10765.6	4.06	276255
34.45	498.705	18.46	515.477	17.44	99651.8	4.47	11750.2	4.28	278326
34.64	547.423	18.66	566.16	17.64	104916	4.66	12806.4	4.48	289582
34.85	594.71	18.87	587.618	17.85	110167	4.86	13904.8	4.68	289414
35.06	641.616	19.07	608.018	18.06	115392	5.07	15067.6	4.89	285366
35.27	685.417	19.25	632.417	18.27	120548	5.28	16336.2	5.08	285340
35.47	728.698	19.45	661.524	18.46	125556	5.48	17679.7	5.29	288984
35.67	772.475	19.67	700.31	18.65	130423	5.67	19102.6	5.49	292868
35.88	814.913	19.87	741.254	18.85	135052	5.88	20571.9	5.69	292993
36.08	856.675	20.08	790.464	19.07	139580	6.08	22202.6	5.89	293222
36.27	898.016	20.27	850.082	19.27	143891	6.28	23907.8	6.1	295158
36.46	936.614	20.48	908.394	19.48	148100	6.48	25723.8	6.3	293991
36.64	974.825	20.66	995.971	19.68	152135	6.69	27673.2	6.49	295619
36.87	1012.9	20.86	1090.19	19.86	156043	6.89	29749	6.7	285590
37.08	1054.47	21.08	1198.77	20.05	159817	7.09	31974.3	6.9	299737
37.29	1094.69	21.29	1330.62	20.26	163374	7.29	34365.9	7.1	289926
37.5	1134.83	21.5	1484.77	20.48	166754	7.5	36926.4
37.69	1173.59	21.7	1670.33	20.7	169978	7.7	39646.2
37.89	1210.85	21.9	1886.79	20.9	173025	7.9	42490
38.09	1247.28	22.08	2132.08	21.1	175994	8.1	45496.3
38.28	1285.84	22.26	2404.39	21.28	178804	8.31	48682.9
38.47	1321.81	22.49	2711.84	21.47	181470	8.51	52019.9
38.7	1357.06	22.69	3021.89	21.69	183881	8.71	55570.8
38.9	1394.3	22.9	3386.56	21.89	186257	8.91	59169.5
39.11	1437.48	23.12	3707.26	22.1	188412	9.11	62859.4
39.32	1465.69	23.32	4051.12	22.3	190472	9.32	66566
39.51	1500.67	23.52	4388.66	22.51	192315	9.53	70290.5
39.72	1541.15	23.7	4728.09	22.71	194102	9.72	74051.7
39.92	1575.39	23.88	5066.52	22.88	195804	9.92	77921.1
40.09	1592	24.1	5407.86	23.08	197408	10.13	78504
40.13	1620.46	24.32	5761.59	23.31	198910	10.33	84918.7
40.06	1663.76	24.54	6136.99	23.52	200191	10.53	89220.3
40.04	1662.95	24.73	6540.26	23.74	201457	10.73	93157.5
		24.93	6935.76	23.93	202546	10.93	96049.3
		25.13	7366.46	24.12	203470	11.12	103910
		25.32	8140.36	24.31	204430	11.32	108356
		25.5	8955.07	24.5	205384	11.52	112260
		25.73	9633.92	24.72	205941	11.73	117711
		25.93	10595.5	24.93	206466	11.94	124896
		26.14	11046.9	25.13	207032	12.15	128274
		26.34	11934.3	25.34	207293	12.35	134386
		26.55	13176.4	25.53	207707	12.55	139663
		26.75	14050.4	25.74	207905	12.75	143112
		26.95	14901.9	25.93	208201	12.95	148097
		27.15	15829.6	26.12	208267	13.15	149767
		27.33	16783	26.35	208034	13.36	150002
		27.55	17766.2	26.54	208934	13.56	150015
		27.75	18708.5	26.76	209791	13.76	159857
		27.97	19748.8	26.97	209592	13.97	162531
		28.16	20647	27.15	209328	14.17	166055
		28.38	21540.1	27.35	208901	14.37	169335
		28.57	22418.6	27.54	209702	14.57	172651
		28.77	23260.1	27.74	208337	14.78	175818
		28.96	24070.5	27.96	209825	14.97	178932
		29.15	24837.7	28.17	208569	15.18	181792
		29.37	25584.9	28.37	209212	15.38	184445
		29.58	26288.3	28.59	209693	15.59	187266
		29.79	26944.5	28.78	209115	15.79	193432
		29.99	27594.5	28.97	209479	15.99	201829
		30.19	28204.8	29.16	208540	16.19	195883
		30.39	28786	29.34	209813	16.4	198293
		30.59	29299.4	29.57	209674	16.6	200407
		30.77	29768.4	29.77	208626	16.81	202639
		30.96	30453.1	29.99	207614	17.01	205032
		31.19	30995.1	30.2	209566	17.2	205541
		31.4	31453.3	30.4	204727	17.39	207871
		31.61	31745.8	30.6	202825	17.61	210058
		31.81	32004.5	30.8	201437	17.81	211274
		32.02	32343.2	30.98	210550	18.01	213715
		32.21	32678.5	31.17	210025	18.23	215568
		32.41	32923.3	31.39	218130	18.42	218024
		32.6	33158.8	31.59	207221	18.61	218852
		32.78	33420.7	31.81	205604	18.81	220426
		33.01	33793.9	32.01	208844	19.02	222118
		33.21	34139.4	32.23	203139	19.24	223633
		33.43	34784.6	32.42	202404	19.43	224895
		33.63	34333.8	32.62	201172	19.64	227285
		33.84	34505.8	32.82	209568	19.83	227983
		34.04	35331.4	33.02	198267	20.02	228960
		34.24	34583.9	33.2	196794	20.23	230476
		34.42	34741.2	33.4	191280	20.44	231533
		34.6	35054.8	33.62	199395	20.66	232947
		34.83	35076.9	33.83	197034	20.86	233623
		35.04	35225.8	34.03	195228	21.06	234503
		35.24	35147.1	34.24	192517	21.25	235594
		35.46	36162.3	34.44	190383	21.44	236586
		35.65	36286.1	34.64	197669	21.63	237291
		35.85	36373.2	34.84	185373	21.85	237821
		36.04	37235	35.04	182463	22.05	238607
		36.23	36372.9			22.27	239643
		36.45	36518.9			22.47	240614
		36.66	36605.5			22.67	240107
		36.86	36794.1			22.86	241593
		37.07	36710.6			23.06	233275
		37.27	36791.7			23.24	255203
		37.48	36875.3			23.47	239565
		37.68	36921.3			23.68	255164
		37.87	37012			23.89	240881
		38.05	36938.5			24.09	244092
		38.28	37058			24.29	244394
		38.48	37062.6			24.48	243948
		38.7	37419.9			24.66	248305
		38.9	37296			24.87	247794
		39.09	37247.1			25.09	235840
		39.3	37230.4			25.29	236471
		39.5	37199.3			25.5	242430
		39.7	37260			25.71	246406
		39.88	37284.9			25.91	247309
		40.07	37449.4			26.1	247312
						26.29	247931
						26.5	247964
						26.71	247859
						26.92	247951
						27.12	247657
						27.32	247903
						27.52	247351
						27.73	247589
						27.93	247184
						28.09	247427
						28.13	247240
						28.08	246761
						28.03	248014

## Sheet: Fig. 2b
0.3 M L-PNIPAM		0.8 M L-PNIPAM		1.0 M L-PNIPAM		1.3 M L-PNIPAM
Temperature	Storage modulus	Temperature	Storage modulus	Temperature	Storage modulus	Temperature	Storage modulus
°C	Pa	°C	Pa	°C	Pa	°C	Pa
-18.86	0.0222014	-18.35	599.717	-19.71	917.941	-19.67	1903.32
-18.66	0.0233149	-18.15	600.12	-19.45	920.369	-19.42	1905.74
-18.41	0.0256147	-17.9	600.174	-19.18	922.349	-19.2	1908
-18.14	0.0227605	-17.64	600.385	-18.9	924.58	-18.99	1910.54
-17.89	0.0260026	-17.37	600.388	-18.66	926.113	-18.8	1911.98
-17.63	0.0216058	-17.14	600.219	-18.42	928.124	-18.61	1913.8
-17.41	0.0248747	-16.92	600.163	-18.2	929.498	-18.4	1916.15
-17.19	0.0210326	-16.71	600.016	-18	930.829	-18.21	1918.09
-16.99	0.0220073	-16.51	599.826	-17.81	932.492	-17.99	1919.68
-16.8	0.0236743	-16.3	599.594	-17.62	933.574	-17.8	1921.11
-16.6	0.0247499	-16.1	599.398	-17.42	934.966	-17.6	1922.44
-16.4	0.0235035	-15.91	598.841	-17.21	935.95	-17.38	1923.89
-16.21	0.0250639	-15.7	598.236	-17	937.061	-17.19	1925.03
-16	0.0221503	-15.51	597.744	-16.81	938.08	-16.99	1926.02
-15.8	0.0270795	-15.29	597.365	-16.6	938.687	-16.79	1927.08
-15.6	0.0221229	-15.09	596.92	-16.39	939.428	-16.59	1927.83
-15.38	0.024147	-14.9	596.286	-16.2	940.107	-16.39	1928.53
-15.17	0.0235722	-14.7	595.895	-15.99	941.009	-16.18	1929.6
-14.99	0.0242808	-14.49	595.324	-15.78	941.034	-15.97	1930.71
-14.78	0.0224417	-14.28	594.767	-15.58	941.966	-15.77	1931.46
-14.58	0.0243911	-14.07	594.249	-15.37	942.773	-15.55	1931.78
-14.38	0.0213573	-13.86	593.641	-15.17	942.577	-15.35	1932.06
-14.16	0.0236561	-13.67	593.162	-14.96	942.711	-15.15	1932.33
-13.95	0.0200554	-13.47	592.62	-14.78	943.241	-14.97	1932.92
-13.76	0.0237127	-13.28	591.784	-14.58	943.569	-14.77	1933.54
-13.57	0.0221485	-13.07	591.334	-14.37	943.382	-14.56	1933.73
-13.37	0.0220593	-12.87	590.658	-14.17	943.573	-14.37	1933.79
-13.16	0.0249389	-12.67	590.027	-13.95	943.809	-14.14	1933.81
-12.96	0.0258126	-12.45	589.523	-13.76	943.736	-13.94	1934.67
-12.75	0.0236273	-12.25	588.87	-13.55	943.604	-13.74	1935.05
-12.54	0.0256797	-12.05	588.308	-13.36	943.931	-13.55	1935.18
-12.34	0.0205231	-11.86	587.561	-13.15	943.196	-13.35	1935.56
-12.14	0.0212091	-11.64	586.672	-12.94	943.264	-13.13	1934.97
-11.95	0.0225955	-11.44	586.349	-12.75	942.88	-12.93	1935.57
-11.73	0.0209906	-11.24	585.808	-12.55	942.681	-12.75	1935.59
-11.54	0.0220679	-11.05	585.186	-12.34	942.291	-12.53	1935.19
-11.34	0.0229228	-10.84	584.572	-12.13	942.132	-12.32	1935.44
-11.13	0.0249338	-10.63	583.89	-11.93	941.713	-12.12	1934.86
-10.92	0.0240611	-10.43	583.321	-11.75	941.305	-11.93	1934.76
-10.71	0.0191764	-10.24	582.594	-11.53	941.415	-11.74	1935.24
-10.52	0.0224914	-10.03	582.093	-11.32	940.628	-11.52	1935.19
-10.35	0.0216784	-9.82	581.519	-11.12	940.117	-11.31	1935.11
-10.12	0.0222378	-9.62	580.834	-10.93	939.817	-11.12	1935.08
-9.92	0.022176	-9.43	580.276	-10.73	939.384	-10.92	1935.19
-9.72	0.0198265	-9.23	579.863	-10.51	938.871	-10.71	1935.12
-9.52	0.0187514	-9.01	579.365	-10.31	938.488	-10.5	1935.36
-9.31	0.0216841	-8.81	579.153	-10.12	937.911	-10.3	1935.15
-9.1	0.0226589	-8.61	578.63	-9.93	937.56	-10.12	1934.48
-8.89	0.022866	-8.43	578.431	-9.71	937.307	-9.91	1935.03
-8.71	0.0245445	-8.22	578.197	-9.5	936.637	-9.69	1934.67
-8.52	0.024575	-8	577.933	-9.3	936.13	-9.49	1935.05
-8.29	0.0222372	-7.79	577.719	-9.12	935.733	-9.3	1935.04
-8.09	0.0253889	-7.6	577.627	-8.91	934.764	-9.11	1935.19
-7.89	0.0238481	-7.42	577.318	-8.7	934.578	-8.89	1935.49
-7.7	0.0208007	-7.2	577.462	-8.49	934.325	-8.69	1935.69
-7.49	0.0224135	-7	577.527	-8.3	933.516	-8.48	1935.62
-7.07	0.0244778	-6.79	577.667	-8.1	933.288	-8.29	1936.04
-6.88	0.0210706	-6.6	577.904	-7.89	932.721	-8.09	1936.41
-6.69	0.0196043	-6.4	578.224	-7.67	932.265	-7.88	1936.98
-6.49	0.0204994	-6.17	578.643	-7.48	931.75	-7.67	1937.29
-6.27	0.024276	-5.97	579.167	-7.28	931.215	-7.47	1938.25
-6.06	0.021487	-5.77	579.873	-7.1	931.154	-7.28	1939.79
-5.87	0.0206401	-5.59	580.608	-6.87	930.871	-7.09	1941.13
-5.69	0.0222039	-5.39	581.59	-6.67	930.403	-6.86	1942.32
-5.46	0.0218545	-5.17	582.842	-6.47	929.835	-6.66	1943.49
-5.26	0.0217763	-4.97	584.098	-6.27	929.575	-6.47	1945.42
-5.06	0.0246267	-4.76	585.405	-6.08	929.507	-6.27	1947.35
-4.86	0.0229299	-4.57	587.219	-5.86	929.418	-6.08	1949.46
-4.68	0.0235836	-4.39	589.127	-5.66	929.414	-5.86	1952.4
-4.47	0.0209836	-4.17	591.27	-5.45	929.337	-5.65	1955.31
-4.24	0.0221037	-3.96	593.789	-5.26	929.619	-5.45	1958.12
-4.05	0.0266363	-3.76	596.563	-5.05	929.793	-5.26	1961.67
-3.85	0.0252297	-3.56	599.793	-4.84	930.032	-5.06	1966.34
-3.66	0.0227445	-3.36	603.243	-4.64	930.533	-4.84	1970.86
-3.45	0.02148	-3.15	607.216	-4.44	931.013	-4.64	1976.14
-3.24	0.0219021	-2.95	611.784	-4.24	932.136	-4.44	1981.71
-3.03	0.0232865	-2.75	616.677	-4.06	933.073	-4.25	1987.76
-2.84	0.0227628	-2.55	622.373	-3.85	934.428	-4.06	1993.96
-2.65	0.024611	-2.35	628.562	-3.63	935.932	-3.85	2002.14
-2.43	0.0241259	-2.16	635.385	-3.42	937.63	-3.63	2010.29
-2.22	0.0211069	-1.94	643.51	-3.22	939.711	-3.43	2019.63
-2.02	0.0224506	-1.73	652.965	-3.04	942.368	-3.23	2029.78
-1.84	0.0215151	-1.54	663.819	-2.82	945.474	-3.04	2039.36
-1.64	0.0229036	-1.34	676.814	-2.62	948.704	-2.83	2051.22
-1.42	0.0237436	-1.14	692.687	-2.42	952.252	-2.62	2063.75
-1.22	0.0224807	-0.93	712.748	-2.23	956.68	-2.42	2077.51
-1.03	0.023661	-0.73	738.878	-2.05	961.652	-2.22	2093.34
-0.83	0.0259203	-0.54	773.87	-1.85	967.158	-2.04	2110.33
-0.6	0.0292722	-0.36	821.062	-1.63	973.108	-1.84	2129.29
-0.39	0.025685	-0.15	885.149	-1.41	980.632	-1.62	2151.39
-0.19	0.0303719	0.08	972.84	-1.2	988.763	-1.41	2178.39
0.01	0.031782	0.3	1090.97	-1	998.258	-1.2	2210.62
0.21	0.0357125	0.51	1250.66	-0.78	1010	-0.99	2250.36
0.41	0.032735	0.71	1465.14	-0.59	1024.09	-0.79	2299.46
0.6	0.0423324	0.9	1751.34	-0.38	1041.55	-0.59	2359.99
0.79	0.051716	1.09	2135.44	-0.19	1063.72	-0.38	2434.44
1	0.0643793	1.29	2634.49	0.02	1092.1	-0.18	2526.16
1.2	0.112523	1.5	3279.64	0.21	1128.89	0.01	2638.83
1.42	0.204194	1.71	4102.35	0.4	1176.15	0.21	2775.98
1.62	0.370985	1.9	5113.78	0.61	1238.32	0.38	2941.82
1.82	0.634231	2.1	6317.58	0.82	1320.35	0.61	3142.9
2	1.02442	2.29	7675.06	1.03	1427.48	0.82	3396.73
2.22	1.66336	2.51	9124.89	1.23	1568.33	1.03	3716.1
2.42	2.77384	2.71	10603.2	1.42	1750.98	1.22	4115.93
2.64	4.7805	2.92	12059	1.61	1984.63	1.41	4631.13
2.83	7.60904	3.12	13478	1.83	2283.73	1.61	5286.49
3.02	10.9412	3.31	14797.1	2.03	2662.14	1.82	6109.9
3.22	14.1007	3.5	15988.7	2.25	3124.36	2.03	7139.76
3.43	17.1347	3.72	17078.7	2.44	3673.64	2.24	8407.72
3.64	20.1423	3.93	19077.1	2.64	4300.9	2.43	9955.13
3.85	25.2536	4.13	20991.1	2.81	4982.2	2.61	11770.5
4.04	28.6308	4.33	22773	3.02	5703.65	2.82	13793.1
4.23	33.9932	4.52	24367.5	3.25	6461.65	3.04	15978.9
4.43	38.4163	4.71	26791.8	3.45	7251.72	3.24	18295.3
4.65	45.9624	4.93	28145.3	3.65	8076.92	3.45	20677.4
4.85	51.4606	5.14	30648.8	3.86	8925.77	3.64	23055.8
5.06	58.7936	5.34	33826.6	4.06	9816.27	3.85	25409.7
5.25	65.0064	5.54	36076	4.27	10765.6	4.06	27793.9
5.46	75.33	5.74	39549.9	4.47	11750.2	4.26	30237.1
5.66	82.3215	5.95	40669.6	4.66	12806.4	4.46	32743.3
5.87	90.1249	6.16	41582	4.86	13904.8	4.65	35316.6
6.07	99.7562	6.35	42859.4	5.07	15067.6	4.86	37931.8
6.27	103.47	6.55	46412.8	5.28	16336.2	5.06	40614.3
6.46	106.817	6.74	48032.3	5.48	17679.7	5.27	43367.6
6.68	109.867	6.96	51518.9	5.67	19102.6	5.47	46191.6
6.88	112.819	7.16	53036.4	5.88	20571.9	5.67	49137.1
7.08	115.577	7.37	55421.3	6.08	22202.6	5.87	52256.9
7.27	118.292	7.55	59968.6	6.28	23907.8	6.07	55725.7
7.48	120.951	7.77	62435.6	6.48	25723.8	6.28	59469.1
7.68	123.372	7.97	63052.5	6.69	27673.2	6.48	63586.4
7.88	125.879	8.17	65552.6	6.89	29749	6.68	68183.8
8.09	128.304	8.37	68512.6	7.09	31974.3	6.88	73204.9
8.29	130.607	8.58	72255.2	7.29	34365.9	7.08	78772.5
8.49	132.885	8.78	74029.7	7.5	36926.4	7.28	84906.6
8.69	134.829	8.97	76898.6	7.7	39646.2	7.49	91727.6
8.89	137.314	9.19	76513.6	7.9	42490	7.7	99302.3
9.1	139.47	9.39	80586.1	8.1	45496.3	7.9	107508
9.3	141.576	9.59	81192.4	8.31	48682.9	8.1	116369
9.5	143.673	9.79	82510.3	8.51	52019.9	8.3	125492
9.7	145.628	9.99	86109.3	8.71	55570.8	8.5	134879
9.9	147.663	10.2	91105.3	8.91	59169.5	8.7	144304
10.11	149.478	10.4	94137.3	9.11	62859.4	8.9	154002
10.31	151.475	10.6	97056.4	9.32	66566	9.11	163733
10.51	153.227	10.8	99179.2	9.53	70290.5	9.31	173395
10.71	154.977	11	102270	9.72	74051.7	9.51	183025
10.92	156.95	11.2	105069	9.92	77921.1	9.71	192471
11.12	158.763	11.41	107598	10.13	78504	9.92	201691
11.32	160.532	11.6	109999	10.33	84918.7	10.12	210423
11.52	162.353	11.81	114078	10.53	89220.3	10.32	218738
11.73	164.051	12.01	115895	10.73	93157.5	10.52	226795
11.93	165.73	12.22	119553	10.93	96049.3	10.71	234291
12.13	167.554	12.41	121739	11.12	103910	10.9	241400
12.32	169.099	12.62	128614	11.32	108356	11.1	247823
12.52	170.75	12.82	132707	11.52	112260	11.31	253781
12.72	172.365	13.01	133741	11.73	117711	11.53	269082
12.92	173.946	13.21	132679	11.94	124896	11.73	273968
13.13	175.464	13.41	131566	12.15	128274	11.94	283158
13.34	177.118	13.62	131576	12.35	134386	12.14	292160
13.54	178.557	13.83	133707	12.55	139663	12.34	305648
13.75	180.037	14.04	132637	12.75	143112	12.54	309521
13.94	181.469	14.24	133074	12.95	148097	12.74	319222
14.14	182.978	14.44	137208	13.15	149767	12.94	328850
14.35	184.339	14.63	146893	13.36	150002	13.15	338531
14.55	185.643	14.83	142600	13.56	150015	13.35	347362
14.75	186.98	15.05	147793	13.76	159857	13.55	344426
14.95	188.179	15.25	142503	13.97	162531	13.75	350131
15.16	189.399	15.45	152020	14.17	166055	13.95	354386
15.35	190.431	15.65	152606	14.37	169335	14.15	357852
15.56	191.608	15.85	161264	14.57	172651	14.36	361999
15.77	192.584	16.06	158591	14.78	175818	14.56	360771
15.97	193.562	16.26	152734	14.97	178932	14.76	368647
16.17	194.591	16.46	152616	15.18	181792	14.96	370085
16.37	195.448	16.67	154176	15.38	184445	15.17	374107
16.57	196.109	16.87	152616	15.59	187266	15.38	381200
16.77	197.161	17.07	159251	15.79	193432	15.58	389595
16.98	197.905	17.27	152703	15.99	201829	15.77	392509
17.18	198.862	17.48	168000	16.19	195883	15.97	396547
17.38	199.741	17.68	162769	16.4	198293	16.18	396627
17.57	200.595	17.88	166234	16.6	200407	16.39	390689
17.79	201.36	18.07	162693	16.81	202639	16.59	391933
17.99	202.175	18.28	170815	17.01	205032	16.79	395606
18.19	202.929	18.49	170791	17.2	205541	16.98	398186
18.39	203.748	18.7	173847	17.39	207871	17.19	391018
18.58	204.538	18.88	172882	17.61	210058	17.4	394279
18.8	205.229	19.08	175593	17.81	211274	17.6	396353
19	206.01	19.29	172896	18.01	213715	17.81	399509
19.22	206.708	19.5	170942	18.23	215568	18	401935
19.41	207.354	19.71	172903	18.42	218024	18.19	404577
19.6	208.176	19.91	174662	18.61	218852	18.39	406838
19.79	208.818	20.11	173035	18.81	220426	18.61	408875
20.01	209.619	20.3	187684	19.02	222118	18.82	407704
20.22	210.325	20.5	183088	19.24	223633	19.02	416114
20.42	211.087	20.71	180547	19.43	224895	19.22	417477
20.63	211.709	20.92	180176	19.64	227285	19.42	420364
20.82	212.352	21.13	182313	19.83	227983	19.6	421267
21.01	213.12	21.33	183230	20.02	228960	19.79	424868
21.2	213.642	21.53	184918	20.23	230476	20.02	426074
21.42	214.491	21.7	183309	20.44	231533	20.22	427927
21.63	215.076	21.91	191502	20.66	232947	20.43	429689
21.84	215.772	22.14	187294	20.86	233623	20.64	431824
22.04	216.341	22.33	184149	21.06	234503	20.84	431838
22.24	216.991	22.54	193387	21.25	235594	21.02	433677
22.43	217.782	22.75	188377	21.44	236586	21.21	434765
22.61	217.4	22.94	190530	21.63	237291	21.44	436162
22.83	219.188	23.14	194819	21.85	237821	21.64	436526
23.04	219.555	23.31	192094	22.05	238607	21.84	437644
23.25	220.35	23.54	191890	22.27	239643	22.05	441060
23.46	220.841	23.76	193717	22.47	240614	22.26	456354
23.65	221.447	23.96	191987	22.67	240107	22.45	446446
23.84	221.936	24.16	193839	22.86	241593	22.63	428328
24.03	222.536	24.36	192395	23.06	233275	22.83	434605
24.23	223.033	24.56	193990	23.24	255203	23.05	435351
24.46	223.635	24.74	199765	23.47	239565	23.26	435739
24.66	224.122	24.93	192504	23.68	255164	23.48	436882
24.87	224.643	25.16	207655	23.89	240881	23.68	436499
25.08	225.226	25.37	200617	24.09	244092	23.88	436728
25.27	225.655	25.58	202901	24.29	244394	24.06	437400
25.47	226.218	25.78	200512	24.48	243948	24.26	436838
25.65	226.803	25.99	210851	24.66	248305	24.45	435632
25.86	227.176	26.17	200566	24.87	247794	24.67	437668
26.06	227.685	26.37	206121	25.09	235840	24.88	438143
26.28	228.163	26.55	200708	25.29	236471	25.08	438234
26.49	228.73	26.78	197752	25.5	242430	25.29	438232
26.69	229.199	26.98	200746	25.71	246406	25.49	437536
		27.19	197682	25.91	247309	25.68	437801
		27.4	202780	26.1	247312	25.87	438123
		27.6	206947	26.29	247931	26.07	438260
		27.79	202728	26.5	247964	26.29	438025
		27.99	196179	26.71	247859	26.5	450756
		28.19	198905	26.92	247951	26.7	459238
		28.4	200594	27.12	247657	26.91	451867
		28.61	202885	27.32	247903	27.1	440956
		28.82	200341	27.52	247351	27.3	433804
		29.02	202897	27.73	247589	27.49	433715
		29.22	199065	27.93	247184	27.68	432692
		29.42	203148	28.09	247427	27.91	430546
		29.59	201976	28.13	247240	28.13	428970
		29.63	203116	28.08	246761	28.32	430007

## Sheet: Fig. 2c
1st heating		1st cooling		2nd heating		2nd cooling
Temperature	Storage modulus	Temperature	Storage modulus	Temperature	Storage modulus	Temperature	Storage modulus
°C	Pa	°C	Pa	°C	Pa	°C	Pa
-19.9	915.196	28.75	251156	-18.83	993.71	29.74	331154
-19.71	917.941	28.48	246508	-18.67	994.85	29.48	341784
-19.45	920.369	28.23	246988	-18.45	995.69	29.23	331423
-19.18	922.349	28	247615	-18.19	996.38	29	337023
-18.9	924.58	27.79	248793	-17.93	996.93	28.79	338107
-18.66	926.113	27.58	249535	-17.68	997.45	28.59	339328
-18.42	928.124	27.39	250678	-17.43	997.99	28.38	331932
-18.2	929.498	27.19	250927	-17.21	998.63	28.18	330806
-18	930.829	26.99	251416	-17.01	998.85	27.98	325457
-17.81	932.492	26.79	253593	-16.8	998.86	27.79	334111
-17.62	933.574	26.59	252974	-16.6	999.33	27.58	335692
-17.42	934.966	26.38	255013	-16.4	999.47	27.37	335289
-17.21	935.95	26.18	258386	-16.21	999.46	27.17	340165
-17	937.061	25.98	256510	-16	999.41	26.97	340463
-16.81	938.08	25.77	258432	-15.81	999.17	26.77	346323
-16.6	938.687	25.57	259341	-15.6	999.16	26.56	342321
-16.39	939.428	25.37	259314	-15.39	999.25	26.34	347882
-16.2	940.107	25.18	261858	-15.2	999.42	26.15	348347
-15.99	941.009	24.98	261086	-14.99	999.39	25.96	348107
-15.78	941.034	24.77	262733	-14.79	999.29	25.77	347878
-15.58	941.966	24.56	255682	-14.59	999.3	25.57	350234
-15.37	942.773	24.35	265113	-14.38	999.39	25.37	341067
-15.17	942.577	24.16	270234	-14.18	999.52	25.15	350564
-14.96	942.711	23.95	270349	-13.97	999.21	24.94	351096
-14.78	943.241	23.75	273497	-13.76	998.86	24.74	352596
-14.58	943.569	23.54	275625	-13.55	998.58	24.54	356143
-14.37	943.382	23.34	276770	-13.37	998.45	24.34	355585
-14.17	943.573	23.14	277170	-13.17	998.1	24.13	358130
-13.95	943.809	22.93	280064	-12.97	998.01	23.93	359725
-13.76	943.736	22.72	281934	-12.77	997.69	23.73	360910
-13.55	943.604	22.52	284983	-12.55	997.23	23.53	364509
-13.36	943.931	22.32	286880	-12.35	997.12	23.32	365272
-13.15	943.196	22.12	283893	-12.14	996.53	23.12	364875
-12.94	943.264	21.92	281668	-11.95	995.72	22.92	368955
-12.75	942.88	21.72	289874	-11.75	995.35	22.71	370850
-12.55	942.681	21.51	284546	-11.54	995.1	22.51	372568
-12.34	942.291	21.32	276935	-11.34	994.59	22.31	373841
-12.13	942.132	21.12	284287	-11.15	994.23	22.1	375879
-11.93	941.713	20.91	286722	-10.92	993.78	21.9	378515
-11.75	941.305	20.71	288203	-10.72	993.06	21.71	377827
-11.53	941.415	20.51	288148	-10.52	992.87	21.5	381438
-11.32	940.628	20.31	290738	-10.34	992.34	21.3	382549
-11.12	940.117	20.11	291983	-10.14	991.98	21.1	383467
-10.93	939.817	19.89	293600	-9.92	991.42	20.9	386926
-10.73	939.384	19.69	295289	-9.72	991.21	20.69	386762
-10.51	938.871	19.49	297072	-9.53	990.42	20.48	388295
-10.31	938.488	19.3	297201	-9.31	989.7	20.29	389084
-10.12	937.911	19.08	298690	-9.11	989.3	20.08	389750
-9.93	937.56	18.88	300410	-8.9	988.69	19.88	393225
-9.71	937.307	18.68	302395	-8.71	988.4	19.67	393931
-9.5	936.637	18.49	303208	-8.52	987.8	19.48	386404
-9.3	936.13	18.27	303909	-8.3	987.26	19.28	390618
-9.12	935.733	18.08	305591	-8.09	986.79	19.07	395723
-8.91	934.764	17.87	307331	-7.89	986.74	18.86	396815
-8.7	934.578	17.67	306890	-7.71	986.21	18.67	398428
-8.49	934.325	17.48	310714	-7.5	986.04	18.47	392398
-8.3	933.516	17.29	313529	-7.28	985.68	18.28	390668
-8.1	933.288	17.08	317363	-7.07	985.27	18.09	408182
-7.89	932.721	16.86	316412	-6.89	985.03	17.86	408820
-7.67	932.265	16.67	319557	-6.69	985.1	17.65	409297
-7.48	931.75	16.47	315140	-6.48	984.98	17.45	405315
-7.28	931.215	16.27	320091	-6.27	985.03	17.27	413208
-7.1	931.154	16.06	321648	-6.07	984.89	17.06	414959
-6.87	930.871	15.84	314825	-5.88	985.51	16.85	415145
-6.67	930.403	15.65	310617	-5.68	985.68	16.64	417252
-6.47	929.835	15.45	313800	-5.46	986.33	16.44	417008
-6.27	929.575	15.26	315845	-5.26	987.02	16.24	415039
-6.08	929.507	15.06	318025	-5.06	987.73	16.05	415186
-5.86	929.418	14.85	319957	-4.87	988.57	15.85	419769
-5.66	929.414	14.64	321204	-4.67	989.45	15.65	407222
-5.45	929.337	14.44	320953	-4.46	990.79	15.43	412746
-5.26	929.619	14.26	324907	-4.25	992.26	15.22	417473
-5.05	929.793	14.04	324705	-4.05	994.19	15.03	413453
-4.84	930.032	13.83	326153	-3.85	996.18	14.84	421164
-4.64	930.533	13.62	330972	-3.66	998.36	14.63	420837
-4.44	931.013	13.42	340509	-3.45	1001.19	14.42	421753
-4.24	932.136	13.23	345240	-3.24	1004.38	14.21	427474
-4.06	933.073	13.04	337666	-3.03	1007.58	14	429681
-3.85	934.428	12.82	321760	-2.84	1011.96	13.81	434219
-3.63	935.932	12.62	330988	-2.65	1016.55	13.63	409994
-3.42	937.63	12.41	329621	-2.43	1021.61	13.41	406085
-3.22	939.711	12.2	333015	-2.23	1028.01	13.21	419677
-3.04	942.368	12.01	332517	-2.03	1034.78	13	423191
-2.82	945.474	11.83	332335	-1.83	1042.65	12.81	447309
-2.62	948.704	11.62	333616	-1.64	1052	12.62	444457
-2.42	952.252	11.41	335226	-1.42	1063.07	12.4	448014
-2.23	956.68	11.2	334570	-1.22	1076.82	12.19	446206
-2.05	961.652	11	335531	-1.04	1093.1	11.99	440349
-1.85	967.158	10.81	335136	-0.87	1113.16	11.79	447390
-1.63	973.108	10.6	337052	-0.67	1136.48	11.6	450721
-1.41	980.632	10.39	338206	-0.44	1165.4	11.4	450639
-1.2	988.763	10.19	339207	-0.18	1201.78	11.19	445512
-1	998.258	9.98	339284	0.03	1250.82	10.98	452603
-0.78	1010	9.78	340038	0.23	1313.61	10.77	453351
-0.59	1024.09	9.61	337475	0.4	1392.14	10.57	453855
-0.38	1041.55	9.38	327909	0.61	1492.38	10.38	456003
-0.19	1063.72	9.18	337626	0.81	1620.73	10.19	456137
0.02	1092.1	8.97	340433	1	1790.37	9.98	454550
0.21	1128.89	8.76	338531	1.22	2008.17	9.76	448631
0.4	1176.15	8.57	341365	1.41	2290.06	9.56	453542
0.61	1238.32	8.38	339591	1.6	2644.78	9.37	456029
0.82	1320.35	8.19	329997	1.8	3085.83	9.18	455463
1.03	1427.48	7.97	336989	2.01	3618.27	8.97	444788
1.23	1568.33	7.77	335543	2.22	4254.11	8.76	454729
1.42	1750.98	7.55	335643	2.43	4991.64	8.54	451358
1.61	1984.63	7.35	337545	2.62	5831.18	8.34	452682
1.83	2283.73	7.16	340472	2.81	6773.55	8.16	450965
2.03	2662.14	6.98	339079	3.02	7796.67	7.98	430734
2.25	3124.36	6.77	339003	3.23	8884.93	7.75	443985
2.44	3673.64	6.56	338557	3.43	10043.2	7.54	447620
2.64	4300.9	6.34	337858	3.63	11252.8	7.34	450837
2.81	4982.2	6.15	337280	3.82	13506.7	7.15	425631
3.02	5703.65	5.96	336023	4.02	15554.1	6.95	441644
3.25	6461.65	5.74	336508	4.24	17586.4	6.74	430692
3.45	7251.72	5.55	335390	4.45	19464.9	6.53	420247
3.65	8076.92	5.33	334466	4.65	21404	6.32	422002
3.86	8925.77	5.13	332726	4.85	23323.8	6.13	425888
4.06	9816.27	4.94	329843	5.05	25307.5	5.95	422438
4.27	10765.6	4.75	327401	5.26	27307.9	5.73	428672
4.47	11750.2	4.52	306995	5.46	29349.2	5.52	421126
4.66	12806.4	4.32	332316	5.67	31519.1	5.32	426073
4.86	13904.8	4.12	336724	5.86	33760.3	5.12	439273
5.07	15067.6	3.93	301312	6.05	36062.7	4.94	424305
5.28	16336.2	3.75	313970	6.26	38447.4	4.72	426079
5.48	17679.7	3.53	307364	6.47	40931.9	4.51	421269
5.67	19102.6	3.31	306377	6.67	43475.5	4.31	412380
5.88	20571.9	3.11	295250	6.86	46191.3	4.11	425321
6.08	22202.6	2.91	295665	7.07	49116.4	3.93	412896
6.28	23907.8	2.73	295505	7.27	52268.7	3.7	395097
6.48	25723.8	2.51	291078	7.47	55779.1	3.49	405663
6.69	27673.2	2.29	293905	7.68	59496.9	3.29	421690
6.89	29749	2.1	289444	7.89	63316.2	3.1	412283
7.09	31974.3	1.9	292407	8.08	67312.6	2.91	417334
7.29	34365.9	1.72	293226	8.28	71687.9	2.71	414961
7.5	36926.4	1.52	283960	8.48	76274	2.49	404140
7.7	39646.2	1.31	284834	8.69	81047.1	2.29	382952
7.9	42490	1.11	282679	8.9	86016.2	2.1	379387
8.1	45496.3	0.9	279552	9.09	91129.7	1.89	389674
8.31	48682.9	0.69	279147	9.3	96413.1	1.68	381065
8.51	52019.9	0.48	276775	9.51	101783	1.48	390759
8.71	55570.8	0.28	261237	9.7	107353	1.28	378569
8.91	59169.5	0.08	271469	9.91	112988	1.09	395197
9.11	62859.4	-0.11	267740	10.11	119018	0.88	398217
9.32	66566	-0.31	264766	10.31	124989	0.66	399298
9.53	70290.5	-0.53	262149	10.51	130611	0.47	388452
9.72	74051.7	-0.73	251963	10.72	136740	0.28	379731
9.92	77921.1	-0.92	250345	10.92	142819	0.07	375374
10.13	78504	-1.11	245937	11.11	148985	-0.14	369273
10.33	84918.7	-1.33	243510	11.32	155291	-0.34	374637
10.53	89220.3	-1.54	234991	11.53	161503	-0.54	372856
10.73	93157.5	-1.74	236262	11.72	167958	-0.73	368069
10.93	96049.3	-1.92	230117	11.93	174173	-0.95	371100
11.12	103910	-2.13	224972	12.12	180017	-1.15	363673
11.32	108356	-2.34	220624	12.32	185950	-1.35	359655
11.52	112260	-2.54	216774	12.52	191171	-1.54	354332
11.73	117711	-2.73	210154	12.71	198096	-1.75	349735
11.94	124896	-2.94	206440	12.92	204069	-1.96	352811
12.15	128274	-3.15	204114	13.14	209733	-2.15	350452
12.35	134386	-3.34	197979	13.34	214950	-2.35	348624
12.55	139663	-3.54	192991	13.54	220883	-2.56	343235
12.75	143112	-3.76	186412	13.75	225938	-2.76	335764
12.95	148097	-3.95	180215	13.95	227846	-2.96	332916
13.15	149767	-4.15	174235	14.15	233632	-3.15	326770
13.36	150002	-4.35	167883	14.35	239170	-3.37	316937
13.56	150015	-4.57	162459	14.56	241727	-3.57	314010
13.76	159857	-4.76	157302	14.76	248587	-3.76	304601
13.97	162531	-4.96	151644	14.96	253790	-3.97	302938
14.17	166055	-5.15	146429	15.16	258207	-4.17	285496
14.37	169335	-5.37	139779	15.37	261211	-4.38	281657
14.57	172651	-5.56	137039	15.57	264803	-4.57	279579
14.78	175818	-5.77	129503	15.77	269267	-4.78	276539
14.97	178932	-5.98	125171	15.97	273180	-4.98	269548
15.18	181792	-6.19	120028	16.17	276620	-5.18	264312
15.38	184445	-6.37	113315	16.37	277928	-5.38	255065
15.59	187266	-6.57	105876	16.57	279959	-5.59	252106
15.79	193432	-6.78	101514	16.78	284812	-5.79	248936
15.99	201829	-6.99	98063.8	16.99	287023	-6	226838
16.19	195883	-7.19	93532.9	17.18	292801	-6.21	209684
16.4	198293	-7.4	89187.7	17.38	297574	-6.4	203120
16.6	200407	-7.6	85718.9	17.59	298877	-6.59	195942
16.81	202639	-7.79	82789.5	17.79	301045	-6.79	189255
17.01	205032	-7.98	78166.6	18	304989	-6.99	183888
17.2	205541	-8.19	75259.6	18.19	306071	-7.2	177471
17.39	207871	-8.38	71241.9	18.38	309408	-7.41	172247
17.61	210058	-8.6	67486.5	18.6	311027	-7.61	166363
17.81	211274	-8.8	62637.2	18.8	312848	-7.8	160126
18.01	213715	-9	60275.1	19.02	315054	-8.01	150320
18.23	215568	-9.2	56893.2	19.21	318395	-8.21	146614
18.42	218024	-9.4	54732.1	19.4	319844	-8.4	141041
18.61	218852	-9.6	51816.9	19.59	321976	-8.61	134493
18.81	220426	-9.81	46983.4	19.82	324407	-8.81	130689
19.02	222118	-10.01	41755.1	20.01	325441	-9.02	124769
19.24	223633	-10.21	39914.5	20.23	325504	-9.22	120379
19.43	224895	-10.42	38785.3	20.43	325745	-9.42	115800
19.64	227285	-10.61	36473.3	20.63	329728	-9.62	110731
19.83	227983	-10.81	34296.5	20.81	332498	-9.83	104832
20.02	228960	-11.01	32126.3	21	331635	-10.03	98129
20.23	230476	-11.21	29441.3	21.23	333688	-10.24	90967.1
20.44	231533	-11.42	27686.7	21.43	346907	-10.43	86082.8
20.66	232947	-11.62	26224.4	21.65	347673	-10.64	81110.2
20.86	233623	-11.82	23705.5	21.85	349452	-10.77	75216
21.06	234503	-12.01	21753.7	22.05	347553	-10.95	75184.5
21.25	235594	-12.22	19939.1	22.23	348168	-11.18	69982.5
21.44	236586	-12.42	18339	22.42	344996	-11.41	65785.9
21.63	237291	-12.62	16774.3	22.65	345420	-11.64	62114.3
21.85	237821	-12.83	15174.8	22.85	345153	-11.86	58866.6
22.05	238607	-13.03	13691.9	23.06	346657	-12.07	55737.4
22.27	239643	-13.23	12404.8	23.27	344631	-12.27	52263.3
22.47	240614	-13.42	11208.6	23.47	338794	-12.45	48912.9
22.67	240107	-13.64	10068.8	23.66	338761	-12.65	42372.5
22.86	241593	-13.83	9053.99	23.83	343352	-12.86	40190
23.06	233275	-14.01	8054.03	24.06	345179	-13.05	37607.5
23.24	255203	-14.14	7098.65	24.26	344730	-13.25	34642.1
23.47	239565	-14.31	6252.93	24.48	343841	-13.43	31725.2
23.68	255164	-14.48	5485.41	24.7	344208	-13.61	28979.5
23.89	240881	-14.66	4829.46	24.88	344195	-13.78	26542.4
24.09	244092	-14.82	4256.19	25.08	344814	-13.94	24171
24.29	244394	-14.98	3729.97	25.27	345730	-14.09	21812.5
24.48	243948	-15.13	3319.03	25.46	345983	-14.22	19817.5
24.66	248305	-15.26	2917.58	25.68	342724	-14.35	17634.1
24.87	247794	-15.41	2662.92	25.9	335023	-14.47	15155.6
25.09	235840	-15.53	2441.16	26.1	337513	-14.59	13517.5
25.29	236471	-15.65	2180.36	26.3	340128	-14.7	11884.8
25.5	242430	-15.77	2012.66	26.49	339706	-14.8	10262.1
25.71	246406	-15.88	1887.9	26.7	340572	-14.91	8827.83
25.91	247309	-15.99	1752.35	26.89	337994	-15.01	7744.63
26.1	247312	-16.09	1651.14	27.08	338069	-15.1	6837.79
26.29	247931	-16.19	1557.22	27.31	339836	-15.19	6027.09
26.5	247964	-16.28	1497.59	27.51	336160	-15.28	5319.67
26.71	247859	-16.37	1410.32	27.72	337131	-15.37	4769.24
26.92	247951	-16.46	1353.76	27.93	336662	-15.45	4286.73
27.12	247657	-16.54	1299.27	28.12	334798	-15.53	3869.04
27.32	247903	-16.62	1251.1	28.32	336865	-15.61	3523.49
27.52	247351	-16.7	1211.37	28.51	340098	-15.69	3208.57
27.73	247589	-16.77	1180.01	28.69	340158	-15.76	2948.37
27.93	247184	-16.84	1131.33	28.92	338294	-15.84	2508.38
28.09	247427	-16.92	1151.52	29.1	336697	-15.92	2362.86
28.13	247240	-16.99	1110.85	29.14	326330	-15.99	2188.46
28.08	246761			29.09	342168	-16.14	1801.77
28.03	248014					-16.23	1660.22
						-16.32	1560.04
						-16.4	1465.22
						-16.47	1364.59
						-16.54	1367.78
						-16.61	1265.11
						-16.67	1268.52
						-16.73	1269.24
						-16.79	1169.02
						-16.85	1172.89
						-16.9	1173.49
						-16.94	1164.65
						-16.99	1170.98
						-17.04	1176.74
						-17.08	1184.27
						-17.12	1149.13
						-17.16	1183.76
						-17.19	1187.18
						-17.23	1141.95
						-17.26	1177.11
						-17.28	1168.33

## Sheet: Fig. 2d
Without salt		3 M NaCl		3 M CaCl2		3 M AlCl3
Temperature	Storage modulus	Temperature	Storage modulus	Temperature	Storage modulus	Temperature	Storage modulus
°C	Pa	°C	Pa	°C	Pa	°C	Pa
10.29	131.041	-11.5	545.059	-19.9	915.196	-17.45	827.48
10.53	131.309	-11.29	545.945	-19.71	917.941	-17.32	811.97
10.77	131.483	-11.1	546.341	-19.45	920.369	-17.13	794.74
10.99	131.659	-10.89	546.939	-19.18	922.349	-16.9	790.95
11.21	131.899	-10.68	547.346	-18.9	924.58	-16.65	810.66
11.41	132.046	-10.48	548.117	-18.66	926.113	-16.4	787.96
11.6	132.196	-10.29	549.055	-18.42	928.124	-16.16	797.31
11.8	132.283	-10.1	549.732	-18.2	929.498	-15.92	795.66
12	132.516	-9.88	550.261	-18	930.829	-15.7	781.53
12.2	132.894	-9.67	551.317	-17.81	932.492	-15.49	806.92
12.41	132.735	-9.48	552.512	-17.62	933.574	-15.29	794.48
12.61	132.802	-9.27	553.792	-17.42	934.966	-15.1	778.85
12.81	132.821	-9.05	555.049	-17.21	935.95	-14.9	807.26
13.01	132.784	-8.85	556.755	-17	937.061	-14.71	766.58
13.22	132.844	-8.65	558.357	-16.81	938.08	-14.5	784.72
13.43	132.787	-8.45	560.158	-16.6	938.687	-14.29	795.78
13.64	132.748	-8.26	561.764	-16.39	939.428	-14.09	791.55
13.83	132.667	-8.01	565.144	-16.2	940.107	-13.88	771.02
14.03	132.573	-7.8	568.652	-15.99	941.009	-13.69	807.09
14.23	132.537	-7.59	572.054	-15.78	941.034	-13.49	814.51
14.43	132.46	-7.4	575.303	-15.58	941.966	-13.28	829.15
14.64	132.299	-7.18	579.513	-15.37	942.773	-13.08	770.84
14.83	132.247	-6.97	582.52	-15.17	942.577	-12.87	776.58
15.03	132.18	-6.77	587.052	-14.96	942.711	-12.67	793.87
15.25	132.023	-6.59	593.794	-14.78	943.241	-12.47	832.3
15.45	131.874	-6.37	602.232	-14.58	943.569	-12.25	816.42
15.64	131.73	-6.16	581.258	-14.37	943.382	-12.04	812.57
15.85	131.58	-5.96	597.473	-14.17	943.573	-11.85	804.12
16.06	131.439	-5.78	603.666	-13.95	943.809	-11.66	796.76
16.27	131.29	-5.58	604.216	-13.76	943.736	-11.46	786.54
16.47	131.054	-5.36	607.033	-13.55	943.604	-11.25	777.6
16.66	130.896	-5.15	573.391	-13.36	943.931	-11.05	818.96
16.85	130.707	-4.96	579.986	-13.15	943.196	-10.84	808.54
17.04	130.529	-4.77	586.91	-12.94	943.264	-10.63	799.55
17.26	130.384	-4.55	594.105	-12.75	942.88	-10.42	801.02
17.47	130.21	-4.34	601.641	-12.55	942.681	-10.24	835.05
17.68	130.035	-4.14	609.743	-12.34	942.291	-10.05	828.6
17.88	129.839	-3.95	618.211	-12.13	942.132	-9.83	822.51
18.07	129.639	-3.76	627.277	-11.93	941.713	-9.63	819.58
18.26	129.395	-3.54	636.771	-11.75	941.305	-9.43	818.98
18.48	129.217	-3.33	647.103	-11.53	941.415	-9.22	814.73
18.68	129.029	-3.14	658.454	-11.32	940.628	-9.02	809.36
18.9	128.831	-2.95	671.771	-11.12	940.117	-8.81	808.3
19.1	128.678	-2.72	686.28	-10.93	939.817	-8.61	802.65
19.29	128.574	-2.52	703.243	-10.73	939.384	-8.43	799.01
19.48	128.332	-2.32	722.734	-10.51	938.871	-8.21	790.48
19.67	128.08	-2.12	744.101	-10.31	938.488	-8.01	786.66
19.89	127.942	-1.93	769.009	-10.12	937.911	-7.81	782.69
20.1	127.763	-1.73	798.107	-9.93	937.56	-7.62	780.53
20.31	127.569	-1.51	831.27	-9.71	937.307	-7.4	778.73
20.51	127.37	-1.31	869.083	-9.5	936.637	-7.18	778.69
20.71	127.211	-1.11	910.513	-9.3	936.13	-6.99	779.76
20.9	127.033	-0.92	959.371	-9.12	935.733	-6.81	780.73
21.08	126.883	-0.7	1018.95	-8.91	934.764	-6.6	783.54
21.29	126.701	-0.51	1084.65	-8.7	934.578	-6.38	786.13
21.51	126.489	-0.31	1160.26	-8.49	934.325	-6.19	789.41
21.72	126.308	-0.13	1253.95	-8.3	933.516	-5.99	794.87
21.92	126.148	0.08	1356.43	-8.1	933.288	-5.79	802.42
22.12	126.019	0.29	1479.38	-7.89	932.721	-5.58	806.57
22.33	125.836	0.51	1614.89	-7.67	932.265	-5.37	811.94
22.52	125.687	0.71	1767.21	-7.48	931.75	-5.17	819.78
22.7	125.436	0.92	1932.79	-7.28	931.215	-4.98	829.65
22.89	125.385	1.13	2115.31	-7.1	931.154	-4.79	839.01
23.13	125.163	1.33	2318.18	-6.87	930.871	-4.56	796.55
23.34	125.135	1.54	2537.9	-6.67	930.403	-4.36	807.88
23.54	125.043	1.72	2777.77	-6.47	929.835	-4.16	821.13
23.74	124.881	1.93	3054.47	-6.27	929.575	-3.97	789.86
23.94	124.768	2.13	3372.98	-6.08	929.507	-3.78	805.85
24.13	124.616	2.31	3702.94	-5.86	929.418	-3.55	823.75
24.31	124.493	2.52	4061.43	-5.66	929.414	-3.35	846.37
24.54	124.466	2.73	4462.5	-5.45	929.337	-3.16	867.24
24.75	124.364	2.94	4885.97	-5.26	929.619	-2.96	892.73
24.97	124.293	3.14	5326.67	-5.05	929.793	-2.76	906.16
25.16	124.232	3.33	5786.6	-4.84	930.032	-2.54	921.56
25.36	124.137	3.52	6285.6	-4.64	930.533	-2.34	937.43
25.56	124.105	3.74	6815.6	-4.44	931.013	-2.14	956.18
25.75	124.043	3.94	7366.08	-4.24	932.136	-1.95	981.21
25.93	123.985	4.16	7933.33	-4.06	933.073	-1.75	1004.75
26.15	123.977	4.35	8537.55	-3.85	934.428	-1.53	1029.28
26.36	124.003	4.53	9166.76	-3.63	935.932	-1.33	1055.21
26.57	123.971	4.74	9814.07	-3.42	937.63	-1.13	1086.12
26.78	123.953	4.95	10496.1	-3.22	939.711	-0.93	1112.17
26.97	123.983	5.16	11206.9	-3.04	942.368	-0.74	1154.38
27.18	124.034	5.36	11962.4	-2.82	945.474	-0.52	1184.55
27.38	124.071	5.56	12748.5	-2.62	948.704	-0.32	1216.4
27.56	124.219	5.78	13573.7	-2.42	952.252	-0.12	1262.54
27.76	124.343	5.98	14442.1	-2.23	956.68	0.05	1339.28
27.99	124.51	6.18	15354.1	-2.05	961.652	0.22	1426
28.2	124.607	6.37	16298.3	-1.85	967.158	0.43	1555.3
28.39	124.785	6.57	17291.8	-1.63	973.108	0.64	1575.82
28.6	124.989	6.78	18339.1	-1.41	980.632	0.88	1668.56
28.8	125.237	6.97	19464.4	-1.2	988.763	1.12	1812.88
29	125.594	7.18	20700.3	-1	998.258	1.35	1939
29.18	125.929	7.38	21999.7	-0.78	1010	1.53	2066.09
29.36	126.378	7.59	23399.9	-0.59	1024.09	1.73	2348.44
29.59	126.947	7.79	24908.3	-0.38	1041.55	1.94	2449.26
29.8	127.519	7.99	26558.7	-0.19	1063.72	2.14	2567.36
30.01	128.286	8.19	28299.7	0.02	1092.1	2.34	2714.97
30.21	129.209	8.39	30106.6	0.21	1128.89	2.53	2898.83
30.42	130.31	8.59	31989.4	0.4	1176.15	2.72	3122.4
30.63	131.636	8.8	33952.4	0.61	1238.32	2.92	3413.87
30.82	133.31	9.01	36014.2	0.82	1320.35	3.12	3783.43
31	135.333	9.21	38211.9	1.03	1427.48	3.33	4252.01
31.18	137.855	9.41	40525.9	1.23	1568.33	3.53	4825.96
31.41	140.985	9.6	42852.4	1.42	1750.98	3.73	5475
31.62	144.905	9.81	45225.5	1.61	1984.63	3.92	6237.11
31.83	149.65	10.02	47571.7	1.83	2283.73	4.14	7061.42
32.04	155.08	10.21	49978.9	2.03	2662.14	4.35	7926.11
32.24	161.233	10.42	52382.5	2.25	3124.36	4.54	8798.4
32.44	168.176	10.62	54782.7	2.44	3673.64	4.74	9668.7
32.63	176.857	10.82	57133.5	2.64	4300.9	4.93	10518
32.82	188.713	11.02	59442.4	2.81	4982.2	5.14	11336.8
33	205.706	11.22	61714.5	3.02	5703.65	5.34	12120.5
33.24	229.181	11.42	64118.7	3.25	6461.65	5.56	12874.7
33.43	260.726	11.63	66279.5	3.45	7251.72	5.76	13620.9
33.66	300.88	11.84	68488.6	3.65	8076.92	5.95	14358.4
33.87	347.314	12.04	70478.3	3.86	8925.77	6.14	15096.4
34.06	396.902	12.24	72440.8	4.06	9816.27	6.35	15821.9
34.25	448.077	12.43	74259.9	4.27	10765.6	6.56	16536.8
34.45	498.705	12.62	75988.7	4.47	11750.2	6.78	19270.3
34.64	547.423	12.82	77723.2	4.66	12806.4	6.97	20017.3
34.85	594.71	13.03	79093.1	4.86	13904.8	7.15	20782.1
35.06	641.616	13.24	80308.9	5.07	15067.6	7.37	22550.8
35.27	685.417	13.44	81718	5.28	16336.2	7.58	24324.9
35.47	728.698	13.65	82751.7	5.48	17679.7	7.78	26132.1
35.67	772.475	13.86	83679.6	5.67	19102.6	7.97	26976.9
35.88	814.913	14.05	84478.3	5.88	20571.9	8.18	27889.7
36.08	856.675	14.25	85372.3	6.08	22202.6	8.39	29881.3
36.27	898.016	14.45	86000.7	6.28	23907.8	8.59	30963.7
36.46	936.614	14.65	86202.1	6.48	25723.8	8.79	32175.2
36.64	974.825	14.86	86269.9	6.69	27673.2	8.99	35545.9
36.87	1012.9	15.07	88385.3	6.89	29749	9.19	40073.3
37.08	1054.47	15.27	89714.3	7.09	31974.3	9.4	42801.7
37.29	1094.69	15.46	90892.5	7.29	34365.9	9.6	45734.8
37.5	1134.83	15.67	91512.2	7.5	36926.4	9.81	47891.8
37.69	1173.59	15.87	92407.1	7.7	39646.2	10	52264.7
37.89	1210.85	16.07	93678.1	7.9	42490	10.2	49813.8
38.09	1247.28	16.28	94021	8.1	45496.3	10.41	52485.7
38.28	1285.84	16.48	98457.9	8.31	48682.9	10.61	58256.3
38.47	1321.81	16.67	998635	8.51	52019.9	10.81	61075.1
38.7	1357.06	16.88	99840.1	8.71	55570.8	11.01	63915.1
38.9	1394.3	17.09	104398	8.91	59169.5	11.21	66763.2
39.11	1437.48	17.3	105529	9.11	62859.4	11.42	72511.3
39.32	1465.69	17.48	105517	9.32	66566	11.62	76131.4
39.51	1500.67	17.69	108223	9.53	70290.5	11.82	79595.3
39.72	1541.15	17.9	111000	9.72	74051.7	12.02	88717.1
39.92	1575.39	18.1	117282	9.92	77921.1	12.23	90773.7
40.09	1592	18.3	118118	10.13	78504	12.42	93341.9
40.13	1620.46	18.5	1102639	10.33	84918.7	12.63	96986.2
40.06	1663.76	18.69	110618	10.53	89220.3	12.83	99288.9
40.04	1662.95	18.91	119345	10.73	93157.5	13.04	100890
		19.11	119977	10.93	96049.3	13.24	105378
		19.33	111684	11.12	103910	13.44	108180
		19.53	122030	11.32	108356	13.64	110364
		19.71	118180	11.52	112260	13.83	112382
		19.91	114035	11.73	117711	14.03	114895
		20.1	115327	11.94	124896	14.24	117444
		20.32	119449	12.15	128274	14.43	119880
		20.53	118511	12.35	134386	14.65	121948
		20.74	119684	12.55	139663	14.84	124374
		20.94	118881	12.75	143112	15.05	126664
		21.13	119154	12.95	148097	15.26	128787
		21.32	116917	13.15	149767	15.46	130950
		21.52	122013	13.36	150002	15.66	132845
		21.75	126666	13.56	150015	15.86	135015
		21.96	121964	13.76	159857	16.07	135515
		22.15	124455	13.97	162531	16.27	136515
		22.35	122002	14.17	166055	16.48	138528
		22.55	123774	14.37	169335	16.67	141862
				14.57	172651	16.87	145639
				14.78	175818	17.08	148396
				14.97	178932	17.28	153188
				15.18	181792	17.49	152972
				15.38	184445	17.68	159493
				15.59	187266	17.89	158493
				15.79	193432	18.08	159885
				15.99	201829	18.28	160063
				16.19	195883	18.5	161763
				16.4	198293	18.7	161763
				16.6	200407	18.9	160213
				16.81	202639	19.09	173464
				17.01	205032	19.29	161019
				17.2	205541	19.5	161620
				17.39	207871	19.71	161656
				17.61	210058	19.91	162434
				17.81	211274	20.09	162998
				18.01	213715	20.3	163920
				18.23	215568	20.51	164544
				18.42	218024	20.72	165452
				18.61	218852	20.92	166277
				18.81	220426	21.1	166779
				19.02	222118	21.32	168461
				19.24	223633	21.53	168853
				19.43	224895	21.74	169477
				19.64	227285	21.94	169372
				19.83	227983	22.14	170203
				20.02	228960	22.32	170611
				20.23	230476	22.52	171255
				20.44	231533	22.74	171684
				20.66	232947	22.95	171983
				20.86	233623	23.16	172218
				21.06	234503	23.36	172707
				21.25	235594	23.56	172742
				21.44	236586	23.76	173346
				21.63	237291	23.94	173520
				21.85	237821	24.13	173859
				22.05	238607	24.36	174273
				22.27	239643	24.56	174742
				22.47	240614	24.77	174210
				22.67	240107	24.97	175023
				22.86	241593	25.18	175267
				23.06	233275	25.37	175645
				23.24	255203	25.56	175713
				23.47	239565	25.75	176044
				23.68	255164	25.98	176099
				23.89	240881	26.18	176652
				24.09	244092	26.4	177057
				24.29	244394	26.59	176762
				24.48	243948	26.79	177265
				24.66	248305	26.99	177513
				24.87	247794
				25.09	235840
				25.29	236471
				25.5	242430
				25.71	246406
				25.91	247309
				26.1	247312
				26.29	247931
				26.5	247964
				26.71	247859
				26.92	247951
				27.12	247657
				27.32	247903
				27.52	247351
				27.73	247589
				27.93	247184
				28.09	247427
				28.13	247240
				28.08	246761
				28.03	248014

## Sheet: Fig. 2e
NaCl (M)	LCST (°C)	CaCl2 (M)	LCST (°C)	AlCl3 (M)	LCST (°C)
0	30.5	0	30.5	0	30.5
1	25	1	15.3	1	20
2	6.8	2	3.3	2	6.5
3	-4.2	3	-1.5	3	-3.8
4	-15.5	4	-12.4	4

## Sheet: Fig. 3b
2 M CaCl2			3 M CaCl2			4 M CaCl2
Time	G'	G''	Time	G'	G''	Time	G'	G''
s	Pa	Pa	s	Pa	Pa	s	Pa	Pa
6.30438	37.4999	42.4744	6.2861	40.2995	43.6259	6.12181	36.919	41.2395
12.4932	37.4815	42.4106	12.3804	40.2264	43.544	12.3826	37.0516	41.3633
18.7343	37.3823	42.3772	18.6478	40.195	43.5439	18.549	36.9884	41.4082
24.9063	37.3342	42.2994	24.9047	40.12	43.4808	24.714	36.9466	41.4304
31.1333	37.2954	42.2713	31.16	40.0875	43.4189	30.9462	36.9043	41.379
37.2915	37.2577	42.2566	37.23	40.043	43.3827	37.2031	36.9	41.343
43.5094	37.2143	42.2306	43.5411	40.0113	43.3409	43.312	36.9103	41.3153
49.6524	37.1703	42.1713	49.7717	39.9784	43.3117	49.5436	36.9194	41.2875
55.9614	37.1599	42.1583	55.8646	39.9425	43.2892	55.7518	36.9323	41.2863
62.2412	37.1477	42.1121	62.0751	39.9208	43.2607	61.9668	36.9517	41.2652
68.4145	37.1093	42.0944	68.3327	39.9156	43.2581	68.1864	36.9536	41.2616
74.6541	37.0775	42.0792	74.5542	39.9002	43.2422	74.4619	36.9489	41.2494
80.7955	37.0585	42.0495	80.8677	39.8819	43.2116	80.7075	36.975	41.2329
87.0932	37.0022	42.0266	86.9891	39.9245	43.2175	86.8867	36.9688	41.244
93.2164	37.0187	42.0202	93.1882	39.9126	43.2335	93.1961	36.9852	41.2371
99.4197	37.0027	42.0103	99.4879	39.8593	43.1451	99.3981	36.9818	41.2167
105.656	36.9806	41.9955	105.628	39.8641	43.1951	105.456	37.0074	41.2257
111.878	36.9784	41.9686	111.814	39.88	43.1775	111.765	37.0168	41.149
118.164	36.9695	41.9584	118.031	39.8437	43.1528	118.048	37.0184	41.2095
124.272	39.1508	40.3323	124.328	117.467	125.238	124.138	74.691	64.4068
130.632	96.28	116.765	130.586	375.459	299.096	130.337	416.154	334.735
136.755	199.292	250.481	136.695	634.131	427.397	136.697	947.334	553.588
142.979	373.432	425.9	142.99	938.891	564.396	142.881	1520.76	771.004
149.322	572.86	593.762	149.173	1191.8	666.093	149.022	2100.42	988.346
155.491	777.346	747.661	155.357	1506.88	791.895	155.387	2641.82	1181.76
161.695	984.013	891.276	161.557	1837.64	924.853	161.525	3180.56	1372.77
167.929	1186.36	1021.61	167.757	2190.72	1063.24	167.806	3720.05	1560.97
174.116	1384.11	1139.85	173.996	2554.98	1205.8	173.895	4258.14	1749.46
180.389	1567.47	1246.29	180.307	2907.2	1337.96	180.172	4812.05	1941.7
186.486	1753.71	1353.33	186.444	3256.26	1468.24	186.417	5377.52	2135.17
192.836	1933	1453.79	192.786	3600.18	1593.28	192.617	5948.19	2326.12
199.083	2109.92	1549.9	198.939	3932.7	1711.57	198.881	6524.07	2514.72
205.146	2246.31	1616.18	205.198	4248.53	1824.31	205.079	7105.51	2700.32
211.338	2395.97	1690.43	211.313	4561.99	1941.29	211.265	7697.31	2888.22
217.591	2535.98	1758.73	217.545	4869.81	2052.15	217.451	8296.03	3077.74
223.904	2687.28	1837.78	223.762	5175.75	2163.2	223.669	8953.14	3283.89
230.058	2847.32	1922.71	230.058	5486.55	2274.88	230.025	9595.72	3474.39
236.348	3010.41	2009.68	236.308	5815.72	2399.61	236.259	10226.2	3661.13
242.52	3177.54	2098.22	242.509	6123.75	2512.9	242.414	10748.2	4072.79
248.704	3344.09	2187.61	248.604	6423.7	2622.79	248.596	11455.3	4116.62
254.902	3510.79	2276.3	254.948	6708.83	2725.91	254.86	11670.4	4332.8
261.116	3680.7	2365.94	261.164	6987.57	2830.06	261.043	12085.8	4669.49
267.393	3854.67	2459.03	267.24	7273.23	2940.33	267.247	12770.4	4953.27
273.466	4031.33	2553.36	273.471	7516.5	3024.05	273.503	12991.7	5191.51
279.809	4207.25	2646.51	279.689	7769.91	3113.72	279.663	13822.3	5409.1
285.943	4378.94	2735.64	285.947	8013.49	3200.42	285.96	13895.6	5593.73
292.156	4552.06	2826.25	292.17	8241.45	3273.27	292.183	13840	5708.95
298.478	4728.17	2917.99	298.417	8485.83	3351.95	298.382	14026.3	5890.47
304.581	4898.7	3007.49	304.572	8717.15	3421.58	304.596	14237.2	6085.04

## Sheet: Fig. 3l
PNIPAM		PNIPAM/CNT		PNIPAM/MXene		PNIPAM/MXene+CNT
Time	Storage modulus	Time	Storage modulus	Time	Storage modulus	Time	Storage modulus
s	kPa	s	kPa	s	kPa	s	kPa
5.07498	0.0177078	6.17443	0.0109067	6.00363	0.0108216	6.17567	0.00658686
11.3416	0.0177394	12.2375	0.0109366	12.2843	0.0108393	12.3769	0.00661852
17.4803	0.0177733	18.4352	0.0109381	18.3698	0.0108441	18.5995	0.00663781
23.7398	0.017785	24.7241	0.0109606	24.652	0.0108588	24.7277	0.0066492
29.9711	0.0178148	30.9621	0.0109789	30.7868	0.0108807	31.0515	0.00667257
36.2399	0.0178613	37.2098	0.0109908	37.1438	0.0108769	37.2116	0.00668368
42.3174	0.017894	43.3459	0.0109952	43.3616	0.0108899	43.368	0.00670361
48.6205	0.0179254	49.5432	0.0110162	49.4427	0.0109121	49.6518	0.0067048
54.8473	0.0179449	55.6657	0.0110291	55.6109	0.0109049	55.7726	0.00672973
60.9458	0.0179662	61.9	0.0110462	61.8266	0.0109431	62.0139	0.00673414
67.219	0.0180002	68.0213	0.0110583	68.007	0.0109514	68.2097	0.00674761
73.389	0.018007	74.3419	0.0110637	74.3191	0.0109655	74.3873	0.00676971
79.5275	0.018037	80.5203	0.0110648	80.4808	0.0109822	80.6457	0.00677365
85.8254	0.0180606	86.7027	0.0110813	86.7252	0.0109897	86.8851	0.00873762
92.0735	0.174176	92.9126	0.344692	92.9698	0.163471	92.9725	0.221297
98.2495	0.509111	99.1656	1.31563	99.058	0.723142	99.2954	0.85718
104.515	0.999868	105.348	2.18691	105.421	1.27877	105.53	1.5153
110.706	1.40959	111.459	2.96084	111.589	1.84413	111.734	2.12754
116.927	1.79083	117.779	3.66827	117.669	2.37685	117.877	2.71471
123.135	2.14912	123.958	4.31752	123.87	2.87773	124.121	3.28313
129.326	2.49521	130.056	4.91745	130.179	3.35447	130.279	3.83638
135.441	2.83111	136.285	5.47684	136.365	3.80834	136.52	4.37197
141.649	3.16251	142.519	6.00482	142.583	4.2428	142.644	4.89181
147.967	3.49042	148.731	6.51451	148.77	4.66356	148.971	5.40156
154.159	3.81971	154.969	6.99594	154.99	5.07071	155.114	5.90038
160.402	4.14885	161.135	7.46203	161.048	5.4654	161.271	6.38534
166.476	4.4768	167.333	7.91067	167.312	5.8477	167.494	6.85708
172.746	4.80298	173.423	8.3409	173.429	6.22257	173.709	7.31871
178.826	5.13013	179.664	8.75276	179.691	6.58719	179.868	7.77172
185.018	5.45521	185.82	9.15331	186.014	6.94554	186.115	8.21801
191.258	5.78061	192.083	9.54167	192.196	7.29537	192.369	8.6559
197.531	6.10705	198.318	9.91652	198.314	7.64028	198.499	9.08118
203.72	6.43367	204.423	10.2803	204.5	7.97734	204.737	9.50178
209.968	6.76031	210.692	10.6355	210.769	8.30641	210.955	9.91063
216.176	7.084	216.835	10.9815	216.935	8.63233	217.118	10.317
222.347	7.40814	223.11	11.3178	223.211	8.95328	223.289	10.7146
228.574	7.7339	229.296	11.6439	229.318	9.27017	229.516	11.1058
234.685	8.0575	235.417	11.9653	235.482	9.58033	235.661	11.4893
240.933	8.37927	241.78	12.2761	241.68	9.88707	241.918	11.8655
247.232	8.70146	247.887	12.5831	247.966	10.1901	248.093	12.2387
253.332	9.02205	254.105	12.8794	254.197	10.4883	254.37	12.6062
259.577	9.34043	260.339	13.1704	260.388	10.7828	260.52	12.9654
265.772	9.65534	266.524	13.4547	266.585	11.0759	266.699	13.3217
272.026	9.97056	272.709	13.7318	272.775	11.3647	272.856	13.707
278.111	10.2848	278.863	14.0033	278.902	11.6496	279.052	14.0443
284.339	10.5963	285.099	14.2689	285.122	11.9314	285.315	14.3548
290.6	10.9053	291.319	14.5303	291.284	12.2108	291.521	14.6578
296.877	11.2109	297.386	14.7812	297.551	12.4886	297.673	14.9578
302.922	11.5157	303.672	15.0325	303.805	12.761	303.916	15.2557
309.227	11.8183	309.879	15.2761	309.897	13.0312	310.146	15.5498
315.448	12.1165	316.045	15.5141	316.147	13.3004	316.328	15.8446
321.557	12.4138	322.155	15.751	322.391	13.5649	322.518	16.138
327.747	12.7105	328.439	15.9834	328.505	13.8274	328.697	16.4272
333.975	13.0032	334.557	16.2119	334.686	14.0892	334.891	16.7138
340.224	13.2905	340.825	16.4303	340.981	14.3477	341.128	16.9998
346.475	13.5765	346.952	16.6495	347.222	14.6044	347.27	17.2852
352.611	13.8602	353.338	16.8656	353.302	14.8553	353.576	17.5647
358.848	14.1401	359.51	17.1044	359.603	15.1049	359.661	17.8388
365.101	14.4156	365.558	17.3539	365.809	15.3556	365.945	18.1162
371.214	14.6892	371.867	17.6278	371.934	15.6015	372.2	18.3898
377.392	14.9627	377.976	17.8979	378.149	15.8443	378.377	18.6593
383.626	15.2278	384.259	18.1551	384.353	16.0841	384.565	18.9265
389.823	15.4939	390.393	18.3968	390.478	16.3229	390.688	19.1959
396.078	15.755	396.582	18.6286	396.805	16.5565	396.914	19.459
402.217	16.0167	402.864	18.8532	402.917	16.7886	403.132	19.7205

## Sheet: Fig. 3m
	PNIPAM	PNIPAM /MXene+CNT
	mS/cm	mS/cm
Average	15.714	23.8006
Std	1.12771	0.36084

## Sheet: Fig. 3p
Elongation	Tensile stress
(%)	(kPa)
0	-3.64708
0.0616866	81.8007
0.222746	294.927
0.344881	425.209
0.470179	517.616
0.593761	555.952
0.71803	569.363
0.843373	576.597
0.967075	583.781
1.09099	593.38
1.21588	601.976
1.3406	610.385
1.46425	615.855
1.58824	622.533
1.71416	630.356
1.83778	632.485
1.96167	637.857
2.08667	643.537
2.21139	646.865
2.33487	650.251
2.45913	653.893
2.58461	658.308
2.70815	659.969
2.83204	663.658
2.95761	668.281
3.08199	670.145
3.20536	672.684
3.32975	675.176
3.45531	678.433
3.57878	680.147
3.70261	681.918
3.82824	686.562
3.95273	689.146
4.07603	689.871
4.20057	693.546
4.32604	696.087
4.44952	696.531
4.57328	698.925
4.69872	702.199
4.82322	704.235
4.94675	705.377
5.07127	708.016
5.19654	711.01
5.31985	711.772
5.44388	713.482
5.56952	716.922
5.69372	719.21
5.81748	720.105
5.94204	722.701
6.06761	725.146
6.19051	725.789
6.31464	727.287
6.44006	730.541
6.56452	732.671
6.68793	734.015
6.81261	736.216
6.93796	739.255
7.0614	739.255
7.18524	741.225
7.31054	744.327
7.43506	746.529
7.55857	747.049
7.68303	749.554
7.80888	751.252
7.93225	752.328
8.05599	754.026
8.1814	756.515
8.30572	758.068
8.42915	759.652
8.55373	761.547
8.67927	764.063
8.80263	765.035
8.92651	766.475
9.05225	769.499
9.17642	770.933
9.2997	771.811
9.42446	773.633
9.54991	776.62
9.67337	776.463
9.79706	778.35
9.92294	781.317
10.047	781.93
10.1706	783.52
10.2953	785.836
10.4205	787.775
10.5438	788.509
10.6678	789.425
10.7932	792.618
10.9175	794.138
11.0413	794.64
11.1663	796.944
11.2913	799.429
11.4144	799.772
11.5385	801.12
11.6641	803.807
11.788	804.735
11.9118	805.753
12.0367	808.473
12.1621	810.539
12.2851	811.072
12.4093	812.092
12.5346	814.431
12.6585	815.467
12.7825	817.14
12.9073	819.531
13.0322	821.922
13.1562	823.077
13.28	824.224
13.4052	825.668
13.5292	826.875
13.6532	828.791
13.7778	830.144
13.903	832.086
14.0267	833.252
14.1504	834.024
14.2762	836.653
14.3998	837.174
14.5237	838.62
14.6486	840.953
14.7737	842.667
14.8971	843.763
15.0214	844.798
15.1469	846.936
15.2705	847.838
15.3943	849.384
15.5194	851.969
15.6443	853.634
15.7678	853.982
15.8917	855.443
16.0176	857.176
16.1411	858.446
16.265	859.787
16.39	861.565
16.5149	863.442
16.6383	864.168
16.7627	866.327
16.8881	867.738
17.0117	868.958
17.1356	869.944
17.2612	871.909
17.3856	872.792
17.5089	873.668
17.6333	875.99
17.7588	878.179
17.8821	878.429
18.0062	879.077
18.1318	881.829
18.2563	883.163
18.3794	884.102
18.5042	885.535
18.6293	886.802
18.7528	888.555
18.8768	889.823
19.0022	891.851
19.1267	892.921
19.2504	894.09
19.3749	895.327
19.4999	897.211
19.6233	897.61
19.7474	898.827
19.8727	901.207
19.9972	902.054
20.1208	904.122
20.2454	905.166
20.371	907.191
20.4941	907.119
20.618	908.451
20.7435	910.483
20.868	912.455
20.9915	913.197
21.1161	914.946
21.2417	917.192
21.3649	916.943
21.4887	918.177
21.6141	919.537
21.7386	921.684
21.8621	921.983
21.9865	923.751
22.1123	926.227
22.2356	925.825
22.3594	926.64
22.485	929.756
22.6093	930.011
22.7327	931.122
22.8575	932.972
22.9828	934.626
23.1061	934.886
23.2299	936.396
23.3556	938.613
23.4799	939.267
23.6031	940.732
23.728	942.607
23.8535	944.316
23.9766	944.059
24.1005	945.924
24.2264	948.362
24.3505	948.737
24.4739	949.443
24.5989	952.2
24.7241	953.493
24.8473	954.374
24.9715	955.122
25.0967	957.377
25.221	958.367
25.3446	958.834
25.4696	961.425
25.5945	962.808
25.718	963.701
25.8421	965.214
25.9675	966.966
26.0914	967.594
26.2155	968.98
26.3403	970.994
26.4655	973.138
26.5887	973.05
26.7127	974.29
26.838	976.716
26.9621	977.297
27.086	978.076
27.2109	980.053
27.336	981.578
27.4595	982.431
27.5834	983.882
27.7087	985.259
27.8327	986.052
27.9567	987.1
28.0812	989.089
28.2067	990.374
28.3303	990.794
28.4542	992.321
28.5795	994.056
28.7033	994.651
28.8271	996.359
28.952	997.651
29.077	999.933
29.2006	999.945
29.3247	1001.11
29.4504	1003.16
29.574	1003.31
29.6977	1004.97
29.8227	1007.6
29.9478	1008.64
30.0713	1008.87
30.1951	1010.42
30.3213	1012.59
30.4445	1012.62
30.5685	1014.22
30.6936	1015.44
30.8183	1017.36
30.9417	1018.18
31.0661	1019.07
31.1915	1020.98
31.315	1021.35
31.439	1022.03
31.5646	1024.09
31.689	1025.44
31.8124	1026.2
31.937	1027.28
32.0622	1029.09
32.1855	1029.4
32.3097	1030.66
32.4353	1033.14
32.5598	1034.45
32.683	1034.62
32.8077	1036.23
32.9328	1038.24
33.0563	1038.33
33.1803	1039.44
33.3056	1041.37
33.4301	1042.71
33.5539	1043.43
33.6785	1044.93
33.8035	1046.12
33.9269	1046.94
34.0509	1047.41
34.1762	1049.64
34.3009	1051.53
34.4245	1051.66
34.5489	1053.28
34.6744	1056.25
34.7975	1055.61
34.9214	1056.74
35.0468	1058.49
35.1715	1060.61
35.2949	1061.01
35.4197	1063
35.5451	1064.68
35.6684	1064.36
35.7921	1065.72
35.9174	1067.19
36.0421	1068.19
36.1657	1069.46
36.2899	1070.86
36.416	1073.05
36.5389	1072.61
36.6628	1073.85
36.7883	1076.59
36.9126	1076.93
37.0361	1077.45
37.161	1080.1
37.2864	1081.15
37.4095	1081.32
37.5336	1082.12
37.6593	1084.66
37.7834	1086.19
37.9068	1086.61
38.0317	1088.7
38.157	1089.88
38.2801	1089.6
38.4041	1091.09
38.53	1092.89
38.654	1093.22
38.7774	1094.11
38.9024	1095.78
39.0276	1097.4
39.1508	1098
39.2747	1098.64
39.4002	1100.36
39.5245	1101.84
39.6483	1102.43
39.7731	1104.12
39.8982	1105.24
40.0214	1105.3
40.1455	1106.65
40.2707	1108.1
40.3949	1109.74
40.5187	1110.26
40.6435	1111.67
40.7691	1113.74
40.8921	1113.39
41.0162	1114.41
41.1414	1115.91
41.2657	1116.48
41.3894	1116.67
41.5144	1118.6
41.6396	1120.27
41.7629	1120.6
41.887	1120.86
42.0121	1123.28
42.1362	1123.31
42.2601	1124.17
42.3846	1125.37
42.5103	1127.18
42.6336	1126.88
42.7575	1127.88
42.8831	1129.45
43.0068	1129.75
43.1307	1130.02
43.2557	1131.17
43.3808	1132.47
43.5041	1131.7
43.6281	1132.11
43.7539	1133.01
43.8774	1132.32
44.0012	1131.25
44.1262	1130.19
44.2513	1128.48
44.3747	1123.54
44.4937	659.627

## Sheet: Fig. 3q
	Tensile strength	Elastic modulus
	(kPa)	(MPa)
Average	1120.66	131.781
Std	27.4008	12.9391

[truncated: 2 more sheets: Fig. 4a-c, Fig. 4d-f]
